# Supplementary material for: Combining COVID-19 and seasonal influenza vaccines together to increase the acceptance of newly developed vaccines in the Eastern Mediterranean Region: a cross-sectional study
Source: Ann Med. 2023 Nov 29;55(2):2286339. doi: 10.1080/07853890.2023.2286339 (PMC10836265; doi:10.1080/07853890.2023.2286339)
Supplement: Supplemental Material [file IANN_A_2286339_SM1256.zip]

Archive with 2 entries (2 files):
- job categories.docx
- Supplementary Material - Study questionnaire covid infl MENA.docx
